# Supplementary material for: Pifithrin-µ Induces Stress Granule Formation, Regulates Cell Survival, and Rewires Cellular Signaling
Source: Cells. 2024 May 21;13(11):885. doi: 10.3390/cells13110885 (PMC11172192; doi:10.3390/cells13110885)
Supplement: Supplementary file 1 [file cells-13-00885-s001.zip]

Archive with 1 entries (1 files):
- cells-2810205-supplementary.pdf
